# Supplementary material for: Consumer Acceptance of Sustainable Cat Diets: A Survey of 1380 Cat Guardians
Source: Animals (Basel). 2025 Oct 15;15(20):2984. doi: 10.3390/ani15202984 (PMC12560941; doi:10.3390/ani15202984)
Supplement: Supplementary file 1 [file animals-15-02984-s001.zip]

Archive with 2 entries (2 files):
- animals-3806110-Supplementary Tables.pdf
- animals-3806110-Supplementary Figures.pdf
